# Supplementary material for: Gliomatosis cerebri in children: A poor prognostic phenotype of diffuse gliomas with a distinct molecular profile
Source: Neuro Oncol. 2024 May 8;26(9):1723–37. doi: 10.1093/neuonc/noae080 (PMC11376460; doi:10.1093/neuonc/noae080)
Supplement: noae080_suppl_Supplementary_Data [file noae080_suppl_supplementary_data.zip]

Archive with 12 entries (11 files):
- Suppl figures and Tables/
- Suppl figures and Tables/Suppl.Fig_1.tiff
- Suppl figures and Tables/Suppl.Fig_2.tiff
- Suppl figures and Tables/Suppl.Fig_5.tiff
- Suppl figures and Tables/Supplementary_Table_and_Figure_Legends_N-O-D-23-00918R1.docx
- Suppl figures and Tables/Suppl_Fig_3.tiff
- Suppl figures and Tables/Suppl_Fig_4.tiff
- Suppl figures and Tables/Suppl_Table1.docx
- Suppl figures and Tables/Suppl_Table2A_clear.docx
- Suppl figures and Tables/Suppl_Table2B.docx
- Suppl figures and Tables/Suppl_Table3_clear.docx
- Suppl figures and Tables/Suppl_Table4.docx
